# Supplementary material for: Metabolomics analysis reveals perturbations of cerebrocortical metabolic pathways in the Pahenu2 mouse model of phenylketonuria
Source: CNS Neurosci Ther. 2019 Aug 31;26(4):486–93. doi: 10.1111/cns.13214 (PMC7080435; doi:10.1111/cns.13214)
Supplement: Supplementary file 2 [file CNS-26-486-s002.xlsx]

## Sheet: Supplemental table S1
Complete list of analyzed metabolites
Metabolite.name	KEGG	HMDB	RT.median	n.Peaks	PKU	pooled	WT	PKU-1	PKU-2	PKU-3	PKU-4	PKU-5	PKU-6	PKU-7	PKU-8	WT-1	WT-2	WT-3	WT-4	WT-5	WT-6	WT-7	WT-8	QC01	QC02	QC03	QC04
L-Phenylalanine	C00079	HMDB00159	459.456	16	8	4	8	3.13378e+07	3.71275e+07	4.1112e+07	5.14186e+07	3.10732e+07	2.71559e+07	2.62455e+07	3.5793e+07	2.02848e+06	3.28849e+06	3.08597e+06	2.56905e+06	1.51811e+06	1.51495e+06	2.62138e+06	1.70425e+06	1.45211e+07	1.46384e+07	1.5549e+07	17859235
N-Acetyl-L-phenylalanine	C03519	HMDB00512	296.853	16	8	4	8	910311	1.05128e+06	1.47119e+06	1.56262e+06	1.10147e+06	791730	896374	1.07056e+06	24548.7	18625.3	37214.7	26676.8	25783.8	16824.6	20955.6	15385.8	493730	519111	435379	466106
4-Guanidinobutyric acid	C01035	HMDB03464	648.27	16	8	4	8	107329	89602.4	112081	88242.6	86469.9	92146.7	109352	114437	144913	166693	115935	123403	154268	157511	119029	138484	127402	136601	112213	154994
5'-Deoxyadenosine	C05198	HMDB01983	188.994	16	8	4	8	32001.5	58870.2	48313.5	28218.7	35979	34128.8	44007.1	56327.1	14178.1	22049.8	19055.3	21625.1	12273.7	29020.6	15984.3	25161.2	32732.6	27480.9	23785.9	20188.4
Methylguanidine	C02294	HMDB01522	455.344	16	8	4	8	23605.7	29063.2	31696.2	44713.9	28187.7	23494.5	18443.1	31958.4	12259.8	20733.5	13796.3	21898.5	7075.25	9796.65	18919.9	20452.7	19315.9	31279.8	33306.9	21040.5
Phenyllactic acid	C05607	HMDB00779	193.338	8	8	4	0	84418.5	44406.8	55838.6	154713	56355.4	107983	37314.9	35820.1	1815.32	2351.69	2412.76	2245.76	2191.05	2125.53	2231.17	2119.88	47787.6	29938	52269	68582.5
L-Valine	C00183	HMDB00883	543.303	16	8	4	8	1.07387e+06	960679	1.81428e+06	1.21126e+06	1.3019e+06	1.36015e+06	1.20669e+06	1.31956e+06	1.55813e+06	2.39111e+06	1.82363e+06	2.03078e+06	1.37798e+06	1.60877e+06	2.03992e+06	1.68568e+06	1.80182e+06	1.78571e+06	1.65838e+06	1.40338e+06
DL-2-Aminooctanoic acid	NA	HMDB00991	395.64	6	0	1	6	2312.09	2033.25	2409.85	2401.39	2505.03	2691.29	2011.06	2422.23	2155.08	2795.58	4629.35	4147.39	3180.47	4197.83	4333.91	3535.3	3363.49	2581.52	3625.28	2831.81
Hordenine	C06199	HMDB04366	291.838	5	1	2	4	3970.79	4108.09	4264.83	2191.64	4698.95	5332.57	3622.82	4342.71	10835	6667.2	5789.57	4811.82	8548.96	6500.74	7735.29	4620.13	14802.6	2730.07	4813.97	5997.87
gamma-Aminobutyric acid (GABA)	C00334	HMDB00112	680.122	16	8	4	8	2.97461e+06	2.18949e+06	3.08949e+06	3.02763e+06	2.6975e+06	3.167e+06	3.02165e+06	3.11464e+06	2.87961e+06	2.6474e+06	2.6296e+06	2.16678e+06	2.12726e+06	2.32323e+06	2.37415e+06	2.16273e+06	2.34072e+06	275698	2.75335e+06	2.93676e+06
Deoxycytidine monophosphate (dCMP)	C00239	HMDB01202	806.85	16	8	4	8	4378.89	3835.89	5734.01	5319.5	4918.69	4850.33	5357.23	6040.65	13162.3	14317.6	16050.7	3908.76	3505.84	13890.8	15193.8	14713.7	3633.27	15676.2	24694.5	5260.07
L-Citrulline	C00327	HMDB00904	733.819	16	8	4	8	974797	766358	813335	1.02752e+06	392774	900210	574632	581480	160924	619447	638595	478952	424836	157045	512179	470542	522336	481140	521024	235577
Ethanolamine	C00189	HMDB00149	579.528	16	8	4	8	9360.99	11763.9	11596.7	14239.5	9422	12008.7	12101.8	7464.76	18341.5	14477.8	15205.2	11705.2	14316	12242.8	12120	15038.3	5336.78	12057.4	14649.6	15409.1
Nicotinic acid adenine dinucleotide (NAAD)	C00857	HMDB01179	823.492	16	8	4	8	3711.35	9663.83	9199.57	8182.58	4151.35	11189.8	6400.11	7526.57	2441.64	4379.15	6046.57	6978.27	2137.67	3773.28	5080.27	2087.35	4644.95	10814.1	3561.65	3152.61
Purine	C15587	HMDB01366	185.061	15	8	4	7	4670.04	9522.92	15605.2	5223.09	5039.84	5137.95	9451.77	6359.15	2065.92	4627.08	3274.55	2623.69	2624.3	3962.86	2993.97	3240.56	6050.67	4256.67	4048.43	3554.05
Pyridoxal (Vitamin B6)	C00250	HMDB01545	171.913	16	8	4	8	72421.1	235345	232602	39659.5	140905	30083.5	194732	260946	18461.5	53753.7	28701.2	43091.8	32425.9	92465.2	29689	31598.7	84984	55769.2	38845.1	37792.3
Thiamine monophosphate (TMP)	C01081	HMDB02666	934.942	16	8	4	8	362937	261116	419753	532224	448072	368385	407301	382505	270560	415353	346375	307848	205107	274815	317186	259501	408936	370615	361825	306988
Urocanic acid	C00785	HMDB00301	515.062	16	8	4	8	59513.3	55115.8	65827.3	70108.5	85379.1	60161.4	62850.7	82542.1	91695.9	91987.3	104597	116980	78864.6	66051.3	67291.9	87836.5	88755.1	77985.7	71083.4	84992.8
5'-Methylthioadenosine	C00170	HMDB01173	161.796	16	8	4	8	7.03587e+06	9.76023e+06	9.2883e+06	7.36401e+06	9.96264e+06	6.34898e+06	7.04071e+06	1.49663e+07	5.60955e+06	6.36087e+06	7.42045e+06	5.42435e+06	4.9737e+06	5.73133e+06	6.17497e+06	5.36396e+06	6.41582e+06	7.16886e+06	7.11545e+06	7.04704e+06
Adenosine	C00212	HMDB00050	290.472	16	8	4	8	1.29409e+08	1.36969e+08	8.79968e+07	1.19683e+08	1.42866e+08	1.10335e+08	1.36673e+08	1.42055e+08	7.09175e+07	1.37237e+08	3.33109e+07	7.84587e+07	6.35487e+07	1.20202e+08	3.16588e+07	1.16695e+08	1.17985e+08	1.23661e+08	1.16502e+08	1.12767e+08
L-Methionine	C00073	HMDB00696	511.623	16	8	4	8	524897	611173	766245	872726	504395	640805	506990	975876	498552	427514	718264	538450	284527	262536	539595	390136	640943	573806	622405	629695
L-Aspartic Acid	C00049	HMDB00191	789.783	16	8	4	8	1.21354e+06	1.28369e+06	1.63504e+06	1.68697e+06	1.4151e+06	2.44582e+06	1.26297e+06	1.45841e+06	851660	1.52997e+06	1.27463e+06	1.28989e+06	757229	629193	1.11251e+06	1.26225e+06	1.71199e+06	829133	1.38064e+06	1.22023e+06
Inosine	C00294	HMDB00195	382.894	16	8	4	8	1.26596e+07	9.31471e+06	1.53092e+07	1.46663e+07	1.28491e+07	1.54456e+07	1.32666e+07	1.6111e+07	1.1543e+07	1.42973e+07	1.2402e+07	1.11649e+07	7.30055e+06	9.99074e+06	1.16207e+07	9.90539e+06	1.23281e+07	1.29328e+07	1.39913e+07	1.2821e+07
Folic acid	C00504	HMDB00121	802.748	16	8	4	8	6620.68	4851.55	3558.05	10062.4	5108.7	8657.77	3377.26	4418.49	6887.26	8432.65	8021.51	8985.65	10199.6	7806.72	7681.56	8004.12	6971.2	7569.49	9907.63	6713.06
2-Thiocytidine	NA	NA	296.745	15	8	4	7	8057.38	1041.66	10229	7333.93	1610.67	2449.17	4090.42	2674.48	646.168	2396.74	907.522	1187.65	1984.11	925.853	2221.56	950.15	3327.35	2356.73	2394.4	3001.75
3-Methyluridine	NA	HMDB04813	132.235	16	8	4	8	4079.29	9669.45	14057.7	8172.15	8088.63	4162.93	12597.9	12388.7	4843.03	5859.74	6042.74	4588.78	3952.11	6973.91	6947.43	4997.36	7587.67	6710.29	7733.9	6788.75
Glycine	C00037	HMDB00123	669.706	16	8	4	8	237541	238775	91434.2	90788.4	83491	215055	88651.5	278899	39327.8	44444.5	163446	131829	76408.9	24815.7	60507.9	106128	191642	54648.1	194431	129160
Glutathione disulfide	C00127	HMDB03337	934.596	16	8	4	8	1.67121e+06	1.68494e+06	2.23504e+06	1.81112e+06	2.1378e+06	1.59727e+06	1.37266e+06	2.56131e+06	1.11399e+06	1.6843e+06	1.96291e+06	1.75458e+06	1.21735e+06	1.40379e+06	925988	1.48703e+06	2.00654e+06	1.99377e+06	1.8777e+06	1.64752e+06
L-Leucine	C00123	HMDB00687	471.306	16	8	4	8	323108	260551	485683	372453	396059	304783	405155	440015	443813	693785	460800	518577	342169	401361	521584	458786	434090	457406	438982	499556
Deoxyinosine	C05512	HMDB00071	309.123	16	8	4	8	6169.11	9459.28	23496.3	8882.61	17904.7	9194.78	14306.7	17030.3	6684.09	9421.38	8086.24	4894.42	8912.85	9848.93	8608.12	6591.05	8422.48	11084.2	10672.2	10737
3,7-Dimethyluric acid	C16360	HMDB01982	428.328	12	4	4	8	4084.5	2756.65	3119.87	4010.88	3712.97	3763.59	4667.52	3921.17	3458.08	4616.52	6023.97	5674.59	6121.98	2902	5330.48	4853.86	4381.06	4902.9	5735.08	2822.85
L-Pipecolic acid	C00408	HMDB00716	555.136	16	8	4	8	3273.91	3772.09	7603.68	8141.15	4268.1	4008.84	2755.52	6070.85	3271.75	4712.01	3437.62	2287.01	3451.39	1893.93	2971.49	2713.56	5588.51	4335.02	3049.67	3664.12
Adenine	C00147	HMDB00034	289.11	16	8	4	8	472378	645921	325680	510189	642609	445928	635718	557498	264121	617607	392275	343729	267015	546711	245321	455445	507774	470528	397853	447611
Cytidine	C00475	HMDB00089	426.904	16	8	4	8	4.1912e+06	4.27474e+06	7.8931e+06	6.09795e+06	5.12737e+06	5.48228e+06	6.91854e+06	4.95227e+06	4.10168e+06	5.31664e+06	6.3249e+06	4.43564e+06	3.00181e+06	3.66542e+06	4.573e+06	3.04531e+06	6.73148e+06	5.57755e+06	5.51715e+06	4.85149e+06
5-Methoxydimethyltryptamine	C08309	HMDB02004	253.09	9	2	0	7	66.989	799.234	179.599	740.123	698.683	819.593	782.774	753.717	1188.86	1104.15	104.63	784.987	2748.66	1890.24	878.508	1655.4	741.166	690.178	766.005	1040.6
sn-Glycerol 3-phosphate	C00093	HMDB00126	796.288	16	8	4	8	54005.2	332228	106408	230773	235908	63763.8	42979.1	159502	45779.6	53453.6	95512.4	105896	35327.2	39260.2	62356.9	81116.1	120958	108920	118348	96042.1
Pantothenic acid	C00864	HMDB00210	492.178	16	8	4	8	115005	367549	250370	278337	182487	321420	200642	272053	177871	214711	170224	199961	108103	145450	263381	140908	219126	195918	242000	230963
Fumaric acid	C00122	HMDB00134	682.315	16	8	4	8	12433.7	14576.1	20247.1	15806.1	14305.2	15936.6	13014.7	14020	10069.9	15240	14727.9	14252.2	9912.76	8943.85	15844.6	8595.73	14060.2	14132.6	12385	12996
5-Aminopentanoic acid	C00431	HMDB03355	703.356	10	4	2	6	12702	20767.4	18977.7	18740	14440.5	26867.6	19848	26397.4	17398.1	14090.6	17682.3	17052.3	19898.8	10266.4	14449	13955.7	18707.6	11553.4	18501.7	12788.1
Uridine 5'-monophosphate (UMP)	C00105	HMDB00288	813.902	16	8	4	8	32466.5	55919.8	40104.5	43778	31422.2	22136.8	25643.4	43507.5	29173.6	49911.3	52430.9	62529.9	34964.2	44108.5	65611.9	51306.8	46305.9	38201.2	41447.5	39689.6
Cytidine triphosphate (CTP)	C00063	HMDB00082	988.882	10	4	1	6	1097.37	300.321	887.698	933.241	122.509	503.782	263.551	1026.26	1804.94	7302.23	1118.32	463.901	13555.6	4607.25	20949.6	1065.44	417.419	980.234	855.905	1347.8
Guanosine	C00387	HMDB00133	469.038	16	8	4	8	1.04286e+06	940228	1.5003e+06	409504	1.52836e+06	1.71691e+06	1.45022e+06	1.85877e+06	1.31037e+06	1.01486e+06	1.42405e+06	786163	348373	613020	1.13769e+06	574106	1.32298e+06	1.17217e+06	1.41301e+06	1.162e+06
N6-methyladenosine	NA	HMDB04044	221.247	12	8	4	4	1402.03	1340.22	20367.2	1160.36	2122.94	2000.77	20019.5	9146.14	1351.17	1938.9	755.801	982.754	1159.52	925.856	1273.39	1194.02	1825.58	1380.1	1813.57	1556.46
N4-Acetylcytidine	NA	HMDB05923	275.176	16	8	4	8	220362	381433	428871	473493	269948	262349	359656	390404	326407	264808	167205	410127	267006	314143	239846	162462	298530	335441	295595	286258
Allantoic acid	C00499	HMDB01209	653.456	5	5	3	0	565.92	156.145	123.496	309.803	110.839	336.004	530.79	611.044	451.897	462.281	528.393	614.295	449.485	474.471	481.172	437.967	144.693	494.249	399.055	176.226
Glyceric acid	C00258	HMDB00139	582.951	11	5	2	6	2133.07	992.243	1435.08	2188.14	1409.12	1140.36	1785.61	1682	1228.93	1650.5	1008.77	400.668	1214.29	1095.36	1772.39	1381.52	1828.84	1155.88	2062.89	1409.56
Flavin adenine dinucleotide (FAD)	C00016	HMDB01248	733.331	16	8	4	8	12220.1	12262	14242.9	17410.7	13175.5	12453.2	9008.54	21694.2	9284.87	13267.9	13988.4	13519.6	6074.33	1526.31	13399.4	12736.9	12066.3	899.209	10849.2	13853.7
Nicotinamide adenine dinucleotide (NAD)	C00003	HMDB00902	824.138	16	8	4	8	35283.3	68113.7	50166.5	25061.9	42883.3	42119.4	12934.4	44505	25362.9	22825.5	26058	41578.1	10224.3	35308.4	30893.1	36988.8	53944.5	23239.4	51491.1	23366.3
taurine	C00245	HMDB00251	527.716	16	8	4	8	1.43769e+07	1.42673e+07	1.5777e+07	1.32398e+07	1.27833e+07	1.35375e+07	1.44209e+07	1.65815e+07	1.19389e+07	1.5307e+07	1.37406e+07	1.36484e+07	9.55711e+06	1.46679e+07	1.38786e+07	1.1923e+07	1.48333e+07	1.2425e+07	1.47326e+07	1.49994e+07
L-Carnosine	C00386	HMDB00033	778.24	16	8	4	8	2.27306e+06	3.96188e+06	3.8024e+06	4.20521e+06	2.93564e+06	2.76933e+06	3.33532e+06	2.96402e+06	1.23666e+06	2.95123e+06	2.14975e+06	3.73052e+06	1.91306e+06	2.53746e+06	4.17563e+06	2.25412e+06	3.88985e+06	3.89445e+06	3.40198e+06	3.26027e+06
Cholesterol sulfate	C18043	HMDB00653	39.618	16	8	4	8	46813	42291.7	13411.5	89048.3	58621.8	69816.2	17174.4	19924.8	72004	68861.6	77270.7	89595.9	13882.4	35332.8	145311	66488.2	91085.9	68115.2	57658.8	34929.9
Dihydroxy-acetone-phosphate	C00111	HMDB01473	797.782	16	8	4	8	14848.4	16341.1	29753.7	24637.5	28936.7	24330.5	21532.4	28257.5	7191.49	25509.8	25490.6	31668	6933.33	13367.6	17222.7	12926.4	30194.3	24335.2	17205.4	17264.8
Thiamine pyrophosphate (TPP)	C00068	HMDB01372	936.084	16	8	4	8	3186.88	3771.59	4485.36	4689.76	3474.11	5660.73	2844.2	2986.12	1342.83	4868.65	3383.06	3676.25	3725.62	1927.99	3060.29	2847.21	3931.1	3981.24	3686.07	2376.95
Inosine 5'-monophosphate (IMP)	C00130	HMDB00175	826.781	16	8	4	8	2.58834e+06	5.15341e+06	3.42855e+06	3.31343e+06	2.25751e+06	1.47642e+06	2.99299e+06	3.06884e+06	2.19221e+06	2.92787e+06	4.91465e+06	5.93203e+06	2.87201e+06	3.45593e+06	5.64195e+06	3.58316e+06	3.76549e+06	3.69524e+06	3.46948e+06	3.6747e+06
N-Acetyl-L-alanine	NA	HMDB00766	456.426	16	8	4	8	1606.24	2225.5	6041.53	5448.94	2129.53	1915.87	2370.59	2783.43	4088.96	2863.29	2526.54	1315.09	941.569	1265.09	1915.2	1246.1	2945.88	2738.02	2399.16	3470.42
N2,N2-Dimethylguanosine	NA	HMDB04824	332.094	16	8	4	8	23432.8	33125.6	40295.5	26793.3	31460.2	17960.7	40271.7	37711.2	29164.8	33129.5	24569.1	22370.9	17343	23522.9	37131	20324.3	30887.4	23637.3	26853.3	27114.1
L-Tyrosine	C00082	HMDB00158	542.291	16	8	4	8	116572	124569	208966	238557	184359	138279	86327.9	224935	207536	287497	271731	229484	91375.3	150815	257951	184378	188012	221165	204370	177806
Argininosuccinic acid	C03406	HMDB00052	872.226	16	8	4	8	215258	200345	275613	195839	212464	193132	259456	320765	281630	381793	276209	214588	238618	268028	267447	225530	253680	282561	267742	373836
Creatinine	C00791	HMDB00562	283.5	16	8	4	8	7.15701e+06	7.04937e+06	1.03017e+07	6.91777e+06	7.62344e+06	6.22824e+06	9.55958e+06	1.10523e+07	8.3887e+06	6.74069e+06	7.59634e+06	6.12813e+06	5.86547e+06	6.75424e+06	9.63697e+06	5.8587e+06	6.56747e+06	6.38241e+06	6.35801e+06	6.88283e+06
Deoxycytidine triphosphate (dCTP)	C00458	HMDB00998	972.528	8	3	0	5	813.971	864.032	135.731	232.329	813.103	338.969	763.923	800.818	1247.98	286.724	672.371	741.069	12332.7	2978.66	2403.47	633.641	888.148	657.008	748.789	844.221
myo-Inositol	C00137	HMDB00211	720.664	16	8	4	8	7778.94	8114.68	7436.88	7630.12	4957.45	9003.32	6646.28	8422.96	9317.29	7162.53	12806.1	8466.03	6478.58	7323.66	11355.3	7088.02	8121.19	347.405	7387.35	8937.59
D-Fructose 1,6-bisphosphate	C00354	HMDB01058	968.602	10	5	3	5	309.971	122.924	1034.42	1170.39	1285.95	199.833	1336.73	246.361	561.577	1496.16	922.588	1272.15	4319.47	1787.49	376.546	399.989	1381.88	545.932	172.516	321.537
Deoxyadenosine monophosphate (dAMP)	C00360	HMDB00905	772.932	16	8	4	8	36139.5	41464.9	55298.8	46328.2	43959.7	30712.7	28445.3	49705.3	7514.42	26608.1	45147	51194.4	42311.6	31114.4	37679	28373.4	42521.1	41874.1	37891.5	34810.2
L-Anserine	C01262	HMDB00194	768.584	14	8	3	6	380333	477821	318383	349969	317575	377939	444819	497270	66383.6	520811	263558	399245	207893	40855.5	546088	341972	355456	55964.4	377368	336432
gamma-L-Glutamyl-L-phenylalanine	NA	HMDB29562	626.188	16	8	4	8	4115.17	6881.71	3479.09	5911.47	4813.41	4347.01	3151.29	5778.5	2237.15	4584.25	3353.65	3866.94	3435.07	4593.24	5691.94	4537.21	6234.8	4649.55	5627	4111.25
7-methylguanosine	NA	HMDB01107	593.815	15	8	4	7	4904.01	2868.65	2956.25	1884.2	8331.3	5707.8	2198.4	3728.42	1757.51	1649.79	4473.29	2723.09	3095.36	4081.12	3597.23	2251.11	3212.35	4785.5	2598.82	1357.55
L-2-Aminoadipic acid	C00956	HMDB00510	754.196	14	8	3	6	880993	748516	1.01678e+06	667435	1.2026e+06	979199	418963	1.01533e+06	171093	946536	917047	991175	481435	104850	1.04825e+06	642668	1.23228e+06	127069	770511	711238
Phosphoenolpyruvate	C00074	HMDB00263	845.304	16	8	4	8	17468.8	43076.7	45652.1	26065.3	24980.1	22956.2	17142	20345.6	21026.2	19523.2	25430.7	23392.1	26916.3	15509.2	23788.6	19261.5	22899	24756.3	20585.4	21747.1
S-Adenosylhomocysteine	C00021	HMDB00939	710.786	16	8	4	8	83948.2	92930.4	253125	203153	118517	114813	214000	107413	200449	168761	146559	94936.2	60783.1	56741.2	102608	57823	137942	131276	119260	102191
Succinic acid	C00042	HMDB00254	707.622	15	7	4	8	887.657	1001.39	916.847	875.725	904.672	758.866	682.465	1113.54	1118.52	844.458	764.296	897.903	1002.27	1145.62	929.269	1124.41	826.335	1544.32	938.759	1478.48
Sarcosine	C00213	HMDB00271	628.805	16	8	4	8	1.12575e+06	1.03179e+06	1.36976e+06	956820	965471	1.14571e+06	1.05226e+06	1.2875e+06	1.13167e+06	1.4721e+06	1.29148e+06	1.22562e+06	1.10094e+06	934791	1.47309e+06	1.13496e+06	1.10337e+06	1.1273e+06	1.07417e+06	1.25226e+06
Glycerophosphocholine	C00670	HMDB00086	713.097	16	8	4	8	3.79607e+07	3.31956e+07	1.90367e+07	2.36564e+07	3.50482e+07	3.00519e+07	2.29577e+07	5.03542e+07	9.63755e+06	2.38493e+07	1.50379e+07	2.72307e+07	2.33115e+07	2.98452e+07	3.68722e+07	3.77857e+07	2.64181e+07	3.22019e+07	3.21906e+07	3.18087e+07
gamma-Glutamyl-L-methionine	NA	HMDB34367	673.278	14	7	4	7	1925.47	2136.6	2073.72	3747.11	3989.48	2906.4	1341.36	1655.16	2692.93	1399.4	2420.32	3072.86	1304.17	1198.15	2184.05	1240.09	2215.32	2848.15	3148.51	1989.14
L-Carnitine	C00318	HMDB00062	651.595	16	8	4	8	1.33642e+07	1.30854e+07	2.17571e+07	1.85438e+07	1.64672e+07	1.46123e+07	1.57201e+07	1.76539e+07	1.46705e+07	1.85597e+07	9.76017e+06	1.6451e+07	1.02059e+07	1.31903e+07	1.97878e+07	1.25453e+07	1.75749e+07	1.61973e+07	1.79708e+07	1.74756e+07
cis-Aconitic acid	C00417	HMDB00072	814.161	16	8	4	8	115583	183481	206841	197129	171510	144633	141631	143483	197391	29293	129686	172531	91738.4	150965	178228	150090	199206	27614.5	179018	149419
2'-Deoxyguanosine 5'-diphosphate (dGDP)	C00361	HMDB00960	960.744	10	4	1	6	227.86	1093.33	456.895	720.478	1096.44	1152.85	317.896	1108.57	554.853	821.697	1170.82	1131.56	33552.6	3931.73	1968.84	1076.31	988.945	1009.41	347.882	1779.8
Acetyl-DL-Leucine	NA	NA	336.291	12	4	4	8	2444.91	2525.61	3908.84	2753.88	3024.75	2093.57	3449.09	4127.57	2339.63	2918.48	3115.66	2644.51	2177.8	2717.14	2994.18	2823.49	2659.25	2323.47	2291.93	3442.52
Nicotinamide	C00153	HMDB01406	103.625	16	8	4	8	1.0098e+08	1.13663e+08	106127709	9.71009e+07	1.02065e+08	1.06278e+08	1.12798e+08	1.15374e+08	9.17689e+07	1.14106e+08	1.00138e+08	9.47263e+07	8.79795e+07	9.79771e+07	1.24715e+08	9.88441e+07	1.03204e+08	9.78716e+07	9.92903e+07	1.18718e+08
L-Glutamic acid	C00025	HMDB00148	729.599	16	8	4	8	5.24008e+07	7.0545e+07	6.5252e+07	6.81549e+07	5.83305e+07	5.45492e+07	5.57103e+07	6.60136e+07	4.83819e+07	6.07687e+07	6.5619e+07	6.74805e+07	42332273	5.43592e+07	5.9697e+07	5.79686e+07	6.24715e+07	5.82595e+07	5.67623e+07	5.57277e+07
gamma-L-Glutamyl-L-valine	NA	HMDB11172	689.377	16	8	4	8	6762.93	6526.59	10059.4	7877.02	11902.8	6954.04	7118.96	8273.28	5000.84	6238.77	4454.76	8733.84	10492.9	11091.4	6193.81	2530.28	5751.18	4426.14	5588.4	10000.5
Cytidine monophosphate N-acetylneuraminic acid	C00128	HMDB01176	818.249	16	8	4	8	15717.9	19216.3	30500.8	29331	25231.4	16328.2	17210.9	30875.5	18208.7	21329.4	27866.7	19212.6	7796.34	14411.8	31568.7	14294.9	24368.5	23129.2	21497.6	18478.6
Acetylcholine	C01996	HMDB00895	326.094	16	8	4	8	19432.7	21655	37240.4	22767.8	23036.3	22620.5	27069.1	43285.6	9833.88	20802.9	33336.4	35924	16324	15762	29889.6	18064.7	22851.3	25893.6	25564.7	22370.1
Cytidine diphosphate choline (CDPcholine)	C00307	HMDB01413	826.656	16	8	4	8	69627.4	140048	97277.1	124665	94874	84831.6	113381	151900	78784.5	138811	106032	117824	44018.6	68429.8	119145	81671.1	105911	87078.1	97109.4	93483.8
Kynurenic acid	C01717	HMDB00715	313.392	15	7	4	8	2227.42	4386.67	5576.89	4331.42	4891.44	3885.63	2980.06	5867.81	2200.79	3146.65	3511.91	6253.63	3999.31	3415.61	3565.6	3175.71	5021.89	2967.11	3982.65	3339.64
N-Acetyl-L-tyrosine	NA	HMDB00866	393.179	12	6	3	6	1638.63	1718.88	1381.06	2405.05	1655.5	1353.17	1716.6	1669.83	2161.07	2142.1	1835.41	1830.22	2290.01	1889.59	1252.72	1477.97	1795.01	2196.54	1995.34	1529.19
L-O-Phosphoserine	C01005	HMDB00272	895.248	16	8	4	8	4532.14	2438.27	6092.85	4026.33	2914.74	2356.1	2799.38	2619.45	5936.85	2645.39	3251.68	2768.61	30112	3625.75	3733.42	3148.79	5147.78	3233.42	3338.54	5095.52
Hypoxanthine	C00262	HMDB00157	283.095	16	8	4	8	1.94473e+07	1.72518e+07	3.94543e+07	3.31067e+07	2.76199e+07	3.3039e+07	3.25738e+07	2.91829e+07	3.26223e+07	2.39522e+07	3.57697e+07	2.70538e+07	1.84256e+07	1.99041e+07	2.82752e+07	1.87251e+07	2.49374e+07	2.88412e+07	3.00255e+07	2.66544e+07
Ureidopropionic acid	C02642	HMDB00026	577.452	6	0	0	6	364.686	530.68	674.683	554.261	484.08	471.466	458.25	723.848	193.778	336.37	734.273	344.001	650.815	389.386	385.265	644.849	685.6	392.192	634.834	442.473
Imidazole	C01589	HMDB01525	97.326	16	8	4	8	1.87062e+06	1.8408e+06	1.49518e+06	1.74431e+06	4.25213e+06	1.2481e+06	1.24167e+06	2.38057e+06	1.24398e+06	905568	1.43402e+06	2.71014e+06	1.18879e+06	1.65965e+06	1.65869e+06	2.31123e+06	1.38259e+06	1.26369e+06	1.41293e+06	1.55886e+06
Adenosine triphosphate (ATP)	C00002	HMDB00538	984.274	16	8	4	8	15384.3	56323.2	5996.72	11893	10790	14076.9	6332.82	13683.3	12607.9	6650.47	13304.1	8845.23	11359.9	12291.1	18766.5	6640.06	8126.38	8884.02	6247.92	9250.45
L-2-Hydroxygluterate	C03196	HMDB00694	732.972	16	8	4	8	3888.38	6091.93	4258.07	4899.05	5339.18	2960.66	4862.67	7928.01	6559.69	3107.46	5308.34	3429.95	2891.99	1739.97	8356.17	1796.56	7073.12	1691.66	5641.21	5824.28
Riboflavin (Vitamin B2)	C00255	HMDB00244	376.483	16	8	4	8	5105.48	3993.32	5517.49	6050.89	4124.97	3531.06	3826.68	5415.46	6290.97	5870.75	5433.67	3966.57	2716.34	2482.34	4531.14	1678.91	3417.42	3979.89	4136.89	3271.18
cis-4-Hydroxy-D-proline	C03440	HMDB60460	670.32	16	8	4	8	74478.1	110152	101832	61334.3	87461.3	78948.8	194461	143407	110147	95380.7	148580	369845	106802	121771	90395.2	61100	102483	47365.8	117816	101068
Guanosine diphosphate (GDP)	C00035	HMDB01201	966.608	16	8	4	8	23788.1	58088.9	17796	69961	76239.9	22265.3	71666.4	88417.6	28816.9	62682	72954.9	33041.7	100596	82358.4	65660.2	67475.8	56621.1	36942.8	73788.3	49238.1
N-Acetylputrescine	C02714	HMDB02064	603.086	12	5	3	7	17010.3	15811.8	32253.2	24916.2	23018.6	19075.9	18061.7	24097.6	14759.4	16285.9	17034.3	32273	45271.7	30092.3	25624	20237.9	32579.8	21904.8	18173.4	20305.5
2'-O-methyladenosine	C04779	HMDB04326	173.99	13	7	4	6	2363.43	3767.58	4316.05	5807.11	3165.34	1620.16	2719.48	4258.36	2213.37	4987.67	3218.14	2347.83	2369.58	3966.69	3037.01	2060.27	3022.99	2165.74	2499.89	3642.08
Dihydrothymine	C00906	HMDB00079	80.846	7	3	2	4	7619.6	8938.65	11105.2	10164.6	8592.02	5594.49	8337.45	9264.93	6432.71	8036.56	11119.8	14912.3	8057.4	8563.52	6546.09	14489	6540.18	8206.11	8876.02	15433.1
L-Glutamine	C00064	HMDB00641	704.869	16	8	4	8	7.48963e+06	1.80119e+07	1.88426e+07	2.00109e+07	1.60301e+07	1.36549e+07	5.92925e+06	6.13271e+06	4.86033e+06	4.20214e+06	2.16826e+07	2.07188e+07	5.98057e+06	3.35032e+06	1.8515e+07	3.92195e+06	5.51462e+06	3.61718e+06	1.85153e+07	3.08917e+06
Choline	C00114	HMDB00097	480.882	16	8	4	8	1.81325e+06	1.93655e+06	2.65247e+06	2.20033e+06	1.75807e+06	1.73965e+06	2.03856e+06	1.91508e+06	2.00639e+06	2.12366e+06	2.07608e+06	1.88254e+06	1.56026e+06	1.65149e+06	2.23685e+06	1.64066e+06	2.20547e+06	2.06174e+06	2.27138e+06	2.3041e+06
L-Homoserine	C00263	HMDB00719	668.384	16	8	4	8	188336	626180	488450	288509	749036	188296	260576	248237	108284	259064	245300	591547	154911	100171	722168	207849	213303	68146.7	659266	343683
L-Lactic acid	C01432	HMDB01311	403.576	16	8	4	8	193168	176592	243640	150097	170850	197424	194580	245071	148570	245781	211233	280242	149640	202726	271596	186587	201740	221713	192971	184686
Flavone	C15608	HMDB03075	78.99	14	6	4	8	1826.72	1091.52	1019.34	1721.6	840.444	1024.41	1475.83	931.672	1227.38	1963.35	778.318	1124.52	531.515	1096.8	1210.79	850.881	769.494	1652.88	2112.64	1322.65
L-Proline	C00148	HMDB00162	580.836	16	8	4	8	1.20468e+06	2.30438e+06	1.73978e+06	1.65412e+06	1.1748e+06	1.20608e+06	1.43317e+06	973563	1.01772e+06	1.46834e+06	1.60872e+06	1.78871e+06	1.36561e+06	414091	1.3096e+06	1.5216e+06	1.225e+06	515742	1.38147e+06	1.46205e+06
5-Aminolevulinic acid	C00430	HMDB01149	631.82	16	8	4	8	2561.13	2129.3	2954.73	2546.82	1508.79	2637.7	2409.78	1960.68	2572.87	2722.12	2315.47	3228.57	2962.35	1704.03	2366.26	2127.97	2335.29	4574.9	2771.57	2308.96
Deoxycytidine	C00881	HMDB00014	360.516	16	8	4	8	104391	99411.7	189391	181463	117368	127532	99045.8	98257.3	52313.1	146140	175753	125634	69698.6	45335.4	174877	101110	159952	106019	138071	136550
L-Tryptophan	C00078	HMDB00929	460.764	16	8	4	8	50418.2	77672.5	85770.9	90630.9	68504.4	52915.1	68751.4	85640	69520.4	84047.4	77076.6	77039.8	29547.6	49422.4	92755.8	50884.6	56247.4	58411	60748.4	57181.5
N-Carbamoyl-L-aspartic acid	C00438	HMDB00828	764.954	16	8	4	8	2974.6	1800.05	1970.73	6877.92	3807.31	4693.54	734.218	1296.58	3357.02	6387.6	4660.72	5838.99	2317.56	2034.56	2309.51	1945.89	2345.48	2727.25	3029.12	2051.17
Betaine	C00719	HMDB00043	486.95	16	8	4	8	699119	364798	504355	884290	707285	763336	607157	2.16328e+06	621278	836655	436698	758452	740154	789586	613203	906160	637932	1.89324e+06	701652	602007
D-glucosamine 1-phosphate	C06156	HMDB01109	866.488	7	4	2	3	1337.41	863.606	1204.64	1604.1	985.577	1237.87	1668.16	918.725	1664.42	1067.36	1576.91	1401.67	1784.17	1121.39	763.468	1210.07	1085.38	2308.28	1580.98	1172.03
Adenosine monophosphate (AMP)	C00020	HMDB00045	793.454	16	8	4	8	2.09665e+07	4.73005e+07	2.25737e+07	3.38202e+07	2.197e+07	1.52846e+07	2.05835e+07	3.63654e+07	1.29453e+07	3.12981e+07	2.42965e+07	3.73234e+07	1.83525e+07	2.46601e+07	3.0433e+07	1.88272e+07	3.3163e+07	3.25769e+07	2.43871e+07	2.64672e+07
Pseudouridine	C02067	HMDB00767	431.266	16	8	4	8	10774	15352.8	20640	22709.8	13346.6	14322.8	13576.4	17386.2	14461.8	14589.8	17585.1	19596	10444.7	12305.1	15900.9	15615.8	16816.5	14591.8	17479.2	16288.7
Biopterin	C06313	HMDB00468	457.528	9	4	2	5	1076.25	1878.67	1136.45	1317.58	1639.37	1761.74	1169.14	1891.08	2451.24	3134.72	945.655	830.981	1490.84	1537.15	1480.81	1185.17	1332.32	986.87	1373.06	1820.34
Uridine 5'-diphospho-glucuronic acid (UDP-D-Glucuronate)	C00167	HMDB00935	884.15	16	8	4	8	4251.08	4047.84	6680.21	4724.08	3675.98	3835.81	3351.17	5170.86	3841.11	6918.69	4933.87	6511.89	904.91	2096.95	11008.8	4025.31	4741.57	4170.09	4941.25	4377.38
Thiamine	C00378	HMDB00235	658.006	16	8	4	8	551692	791333	920273	870090	356887	1.00378e+06	827993	806837	268588	1.12759e+06	938939	971058	409653	560978	976266	351967	897565	708679	893108	669489
N-Acetylaspartylglutamic acid (NAAG)	C12270	HMDB01067	818.745	16	8	4	8	2.11326e+06	1.36153e+06	980711	1.07746e+06	1.31382e+06	2.7036e+06	1.07904e+06	2.24362e+06	854244	1.42687e+06	1.7457e+06	2.50688e+06	763889	1.01118e+06	2.39661e+06	963159	2.40424e+06	1.82587e+06	1.78267e+06	1.86663e+06
GDP-L-fucose	C00325	HMDB01095	839.466	16	8	4	8	2194.41	3499.45	3964.15	3092.24	3538.89	2477.38	2739.1	10019	2358.63	3545.79	3715.84	4911.1	2338.04	2178.35	5234.23	3760.47	3372.67	3403.4	3155.38	3222.7
Nicotinamide ribotide	C00455	HMDB00229	869.304	16	8	4	8	17954.2	46683.6	11517.4	16037.7	14451.5	11659.4	11019.7	20338.4	10070.7	12444.4	18151.5	16692.4	23316.2	17417.4	16174.2	19915.1	16743.5	17975.7	18473.1	15398.6
D-Glucuronic acid	C00191	HMDB00127	711.104	16	8	4	8	1553.94	1702.31	1485.85	1644.85	1710.03	1830.58	1201.89	1572.87	974.841	1279.25	1529.62	1459.26	1431.7	1878.26	2308.97	1330.3	1980.31	1541.47	1430.2	2197.64
Cytosine	C00380	HMDB00630	358.861	16	8	4	8	71706	59187.9	93283.9	92563.4	74686.1	90553.8	81284.3	69468.1	76624.7	88534.3	112416	85947.4	53300.5	64549.9	96311.1	75315.1	95907.9	92093.8	66611.8	81632.3
N-Acetylcadaverine	NA	HMDB02284	570.86	10	4	3	6	31454	8478.64	12309.2	12291.9	10163.4	10495.2	12202.1	8310.71	8254.49	8225.35	25508.7	12331.6	28633.3	15018.7	8308.02	9086.6	8195.94	10192.2	11894.7	8899.41
Glycyl-L-leucine	C02155	HMDB00759	511.151	16	8	4	8	12258.1	13688.6	11202.1	9817.07	18334.3	9773.93	11843	19472.6	8591.91	12772.3	12724	16919.8	8115.26	14801.8	16377.4	11846.3	14149.7	12042.7	12393.4	15502.5
D-Glucose 6-phosphate	C00092	HMDB01401	889.567	16	8	4	8	2683.7	2034.07	5665.22	2473.07	1708.47	917.021	7459.08	6893.01	1325.11	2782.4	7673.62	3427	3655.82	5160.5	4570.69	3869.02	2590.42	7629.99	2436.26	6439.49
N-Formylmethionine	C03145	HMDB01015	336.785	16	8	4	8	4534.48	4120.8	5124.45	9129.55	5606.79	8182.95	3082.88	6916.97	7107.42	6544.27	6214.48	6679.66	5062.05	3921.78	7647.92	5428.92	6118.26	5588.83	6126.08	6768.55
L-Abrine	C02983	NA	429.851	7	4	3	3	454.145	1028.88	1234.87	993.102	1267.08	850.317	1009.03	1478.6	581.853	1356.1	1575.97	924.184	1298.56	1281.25	456.152	1223.97	1178.29	570.77	679.613	579.549
Cytidine 5'-monophosphate (CMP)	C00055	HMDB00095	831.268	16	8	4	8	30646.3	35747.3	36185.1	36883.1	28386.1	28344.8	23381.2	26483.1	22501.5	32189.6	42942.4	34497.8	14447.4	18165	44635.7	27485.6	31451	24528.7	35350.3	20710.2
Ornithine	C01602	HMDB00214	962.649	16	8	4	8	45871.9	49003.8	91454.6	85928.6	71205	21673.4	57792.8	98695.7	26636.8	91684	34751.4	49854.8	75123.5	94950.9	37541.2	83202	99114.9	59529.4	12233.6	62256.1
Xanthosine	C01762	HMDB00299	563.396	9	3	3	6	1112.65	1162.18	582.333	1143.65	1017.63	1619.37	1243.49	1420.95	1223.78	1287.54	453.931	1009.23	802.101	377.508	768.641	4347.58	1260.33	670.604	573.659	718.026
Deoxyguanosine	C00330	HMDB00085	406.222	16	8	4	8	4710.21	4406.52	5388.09	5025.85	4416.56	5644.68	5494.83	4912.07	4955.28	4447.85	7022.98	5234.24	3219.99	4523.52	5179.52	4587.95	4532.22	4871.08	4922.4	4756.24
Thymine	C00178	HMDB00262	122.748	9	5	4	4	1186.05	554.635	886.288	1086.66	596.383	881.46	745.104	671.767	932.873	1170.65	896.292	290.602	1135.09	533.861	1027.04	343.843	439.22	838.928	641.812	378.839
NG,NG-Dimethyl-L-arginine (ADMA)	C03626	HMDB01539	949.734	16	8	4	8	43670.1	142420	55942.1	38666	42307.1	42491.2	222201	65889.3	30192.6	258756	31886.7	92093.1	44816.3	45731.8	58248.9	30037.9	129527	42084.1	28861.9	44219.6
N6-Acetyl-L-lysine	C02727	HMDB00206	672.952	7	4	2	3	22549.3	21078.5	29370.6	29859.1	25656.5	18557	17663.7	49297.5	24365.6	29967.5	30499.5	22900.2	18255.2	28786.4	28338.7	24378.8	45839.7	29508.5	22865.3	17149.6
Naringin	C09789	HMDB02927	357.783	9	5	1	4	129.124	569.447	202.355	811.061	823.635	920.21	219.984	797.684	528.27	111.42	890.018	192.35	72.2304	975.71	715.192	712.043	978.841	783.233	798.504	162.659
N-Acetyl-D-glucosamine	C00140	HMDB00215	461.984	16	8	4	8	6186.58	7791.79	10553.9	10681.6	9592.02	9564.8	9419.98	12634.9	10160.7	15522.8	9201.25	8112.49	6056.9	9427.26	9079.36	7053.2	7488.16	8362.06	8363.54	11346
4-Pyridoxic acid	C00847	HMDB00017	65.616	16	8	4	8	44098.8	32002.7	69633.4	98442.3	78909.1	32352.6	52570.7	59035.7	50673.7	76812.5	75128.3	47523.5	32964	46937.8	93075.4	59826	103185	71587.8	63571.3	55018.9
Dimethylglycine	C01026	HMDB00092	542.291	16	8	4	8	130424	145783	239840	241841	156745	160474	156072	187749	175581	202924	201715	188635	178283	147896	190594	148177	178064	216048	196041	170769
Hydroxyisocaproic acid	NA	HMDB00746	221.096	9	6	4	3	1632.25	2065.55	763.41	1492.13	2377.2	2384.41	718.454	1459.3	1469.69	1613.47	1887.02	1188.76	1793.93	1356.02	1391.3	2000.96	1450.21	3048.05	1551.57	1434.86
Adenosine 3',5'-cyclic monophosphate (cAMP)	C00575	HMDB00058	517.196	16	8	4	8	4709.59	5280.08	4789.11	5986.13	4836.12	4882.7	4675.81	6281.03	4654.05	6642.13	5160.93	6029.62	4251.66	4205.82	6554.98	4148.97	7352.52	6839.57	6298.68	5854.66
Creatine	C00300	HMDB00064	631.257	16	8	4	8	5.45649e+07	5.76549e+07	6.02514e+07	4.98177e+07	6.11796e+07	5.73233e+07	5.42107e+07	5.79981e+07	6.61918e+07	3.37877e+07	5.73742e+07	5.73348e+07	6.67385e+07	5.79704e+07	5.87871e+07	5.33783e+07	5.91198e+07	6.28773e+07	6.24031e+07	6.5704e+07
N1-Methyl-2-pyridone-5-carboxamide	C05842	HMDB04193	146.636	16	8	4	8	208114	382522	120052	60221.4	89837.5	89841.7	177357	163330	150046	225974	240185	104098	74754.4	243672	122052	116805	127514	199760	114833	139685
L-Methionine sulfoxide	NA	HMDB02005	702.981	16	8	4	8	60473.6	45409.4	69215.4	58328.2	66432.1	160086	38835	58748	141506	148816	57695.3	39914.4	22565.6	66211.4	35190	51413.1	44810.2	104601	77498.3	48823.8
Phosphorylcholine	C00588	HMDB01565	889.67	16	8	4	8	1.68018e+07	1.0837e+07	4.91728e+07	4.75414e+07	1.77742e+07	3.28749e+07	4.44579e+07	3.05184e+07	3.91865e+07	1.33496e+07	4.90261e+07	2.14403e+07	2.23478e+07	2.47046e+07	4.77393e+07	3.394e+07	4.10999e+07	1.38077e+07	4.6535e+07	3.7927e+07
Nicotinamide adenine dinucleotide phosphate (NADP)	C00006	HMDB00217	954.767	9	3	2	6	1163.78	1229.34	1355.48	663.018	1135.25	503.476	1193.83	456.655	203.385	747.19	1642.81	627.41	1308.41	1410.99	737.709	994.23	457.995	968.886	846.267	1268.95
Uridine	C00299	HMDB00296	269.581	16	8	4	8	9850.5	5911.35	9860.79	7712.53	6854.23	13137.7	12747.8	7305.77	11355.8	9443.66	10531.2	9871.25	7596.75	8045.06	9254.5	7304.8	6636.95	10008.4	9006.13	8575.75
